# Supplementary material for: Estimates of Social Contact in a Middle School Based on Self-Report and Wireless Sensor Data
Source: PLoS One. 2016 Apr 21;11(4):e0153690. doi: 10.1371/journal.pone.0153690 (PMC4839567; doi:10.1371/journal.pone.0153690)
Supplement: S1 Dataset — (CSV) [file pone.0153690.s001.csv]

id	grade	gender	unique	lunch	initialsNum
2003	7	0	0	1	386
2004	8	1	1	1	402
2006	7	1	1	2	288
2008	8	0	1	1	199
2009	7	1	0	1	147
2010	8	1	0	1	157
2011	7	1	0	2	101
2017	8	1	0	2	326
2020	7	1	1	2	414
2022	7	1	0	2	57
2023	7	0	0	2	176
2024	8	1	0	1	291
2025	8	0	1	2	428
2028	7	1	1	2	449
2031	8	1	1	2	98
2032	7	0	0	1	104
2034	7	1	1	2	413
2041	7	1	1	1	160
2042	8	1	0	99	448
2046	7	0	0	2	67
2047	8	0	0	1	357
2048	8	1	0	1	448
2052	7	0	0	1	117
2053	7	1	1	1	310
2054	8	1	0	2	344
2056	8	1	1	2	171
2058	7	0	0	2	116
2059	8	1	0	2	180
2060	8	1	0	2	307
2061	7	0	1	2	436
2062	8	1	0	1	344
2065	7	1	0	2	176
2068	7	1	0	2	57
2071	7	0	1	2	28
2072	7	0	1	1	156
2075	8	0	0	2	371
2076	7	0	0	2	303
2077	8	1	0	1	5
2078	8	1	0	2	223
2079	8	0	1	2	361
2080	8	1	1	2	71
2081	8	1	1	1	207
2086	8	0	1	1	24
2087	7	1	1	2	54
2088	8	0	1	1	73
2089	7	0	0	1	452
2090	7	0	1	1	400
2091	7	1	0	1	79
2092	7	0	1	2	2
2093	8	1	1	2	132
2095	7	0	1	1	427
2096	8	1	1	2	275
2097	8	0	0	2	157
2098	7	0	0	1	439
2099	8	1	0	2	401
2105	7	1	1	2	296
2111	7	1	0	1	400
2112	7	0	0	2	176
2117	8	1	0	1	401
2121	7	1	0	1	17
2124	8	1	1	2	175
2125	8	1	1	2	428
2126	7	0	1	1	106
2131	7	1	0	2	280
2141	8	0	1	1	432
2143	8	1	0	1	126
2145	8	1	0	1	188
2147	7	0	1	2	429
2148	8	1	1	2	181
2149	8	1	0	1	285
2153	8	0	1	1	285
2154	7	0	0	1	143
2155	7	0	1	2	231
2157	7	0	0	2	107
2158	7	1	1	1	391
2159	8	0	1	1	71
2160	7	0	0	2	177
2163	8	0	1	1	114
2164	8	1	1	2	339
2166	7	0	0	2	273
2168	8	0	1	2	218
2169	8	1	0	1	87
2170	7	0	1	1	369
2171	8	0	1	99	2
2173	8	1	1	2	321
2176	7	1	0	2	187
2177	7	0	0	2	109
2180	7	0	1	1	96
2182	8	1	0	1	63
2183	8	0	0	1	434
2185	7	0	0	1	138
2189	8	1	1	2	423
2190	8	0	0	2	411
2191	8	0	0	1	97
2192	8	0	0	1	324
2193	8	0	0	1	411
2195	7	1	1	2	81
2197	7	1	1	2	125
2199	7	1	0	1	11
2200	8	0	1	2	40
2201	7	0	1	1	56
2202	8	0	1	1	163
2205	8	0	0	2	34
2206	8	1	1	99	108
2211	8	0	0	2	202
2212	7	0	0	1	104
2216	8	0	1	2	146
2218	7	0	1	2	69
2221	7	1	1	2	165
2223	7	0	0	1	303
2227	7	0	1	2	367
2228	7	1	0	2	294
2229	8	1	0	2	448
2230	7	0	1	2	275
2232	7	0	1	1	8
2233	7	1	0	1	101
2237	8	0	0	2	406
2238	7	0	1	1	409
2240	7	0	1	2	22
2242	8	0	1	2	143
2246	8	0	1	1	177
2249	8	1	0	1	157
2250	7	0	0	2	68
2251	7	0	1	1	249
2253	8	1	1	2	192
2255	8	0	0	1	362
2256	8	1	0	1	284
2257	8	0	0	1	98
2263	8	1	1	2	303
2265	7	0	1	2	417
2267	7	1	1	2	70
2268	8	1	1	2	164
2269	8	1	1	99	46
2270	8	0	1	2	102
2273	8	1	1	1	81
2274	8	1	1	1	174
2275	7	0	0	1	195
2276	7	0	1	1	114
2277	8	1	1	1	213
2279	8	0	0	1	117
2280	8	1	0	2	57
2282	7	0	1	1	207
2285	8	0	0	1	171
2286	8	0	0	2	46
2287	8	1	0	1	68
2289	8	1	1	2	43
2292	8	0	0	1	97
2294	8	1	1	1	127
2296	8	1	0	2	411
2297	7	1	0	1	158
2299	8	1	1	2	142
2300	8	1	1	99	276
2303	7	0	0	1	267
2305	8	1	0	1	291
2308	7	1	1	2	4
2309	8	1	1	1	62
2310	8	1	1	2	160
2311	8	0	1	2	437
2313	8	1	1	2	273
2314	8	1	0	1	57
2317	7	0	0	1	110
2321	7	0	0	1	117
2323	8	0	1	1	213
2324	7	0	0	2	176
2326	7	0	0	2	177
2327	7	1	0	1	90
2331	8	0	1	1	39
2333	8	1	0	1	124
2334	8	1	1	2	368
2335	8	0	1	1	341
2336	7	1	1	1	319
2338	8	0	1	1	80
2340	8	0	1	2	346
2341	8	1	0	2	87
2343	7	0	1	1	410
2344	7	1	0	1	90
2346	8	0	1	1	279
2347	8	1	1	1	17
2348	8	1	1	1	454
2350	7	1	1	2	46
2351	8	1	0	1	188
2352	7	1	0	2	132
2356	7	1	1	2	298
2357	8	1	0	1	188
2358	7	1	1	2	291
2359	8	1	1	2	166
2361	7	1	0	1	406
2362	8	1	1	1	451
2363	7	1	1	2	68
2365	7	1	0	1	9
2367	7	0	0	2	335
2369	8	1	1	1	92
2370	8	1	0	2	296
2372	8	0	1	2	424
2376	8	1	1	1	416
2380	8	0	0	2	202
2382	7	1	0	1	2
2385	8	0	0	1	98
2386	7	1	1	2	96
2391	8	0	0	1	68
2392	8	1	0	2	109
2394	7	0	1	2	295
2395	7	0	1	1	434
2398	8	0	1	2	323
2399	8	1	1	1	176
2400	8	1	0	1	284
2401	7	1	1	1	121
2402	8	1	1	1	183
2403	8	0	0	2	439
2404	8	0	1	2	89
2407	7	0	0	1	206
2408	7	1	1	2	344
2410	8	0	1	2	254
2412	8	0	0	1	439
2413	8	0	0	2	109
2415	8	1	1	2	55
2419	7	0	0	1	103
2420	7	0	1	2	435
2423	7	0	0	1	109
2424	7	0	1	1	153
2425	7	1	1	1	359
2426	7	1	0	2	444
2427	7	1	0	1	147
2429	7	0	0	1	13
2430	8	0	0	2	68
2432	8	0	0	2	411
2433	7	1	1	2	392
2442	7	1	1	2	40
2444	8	1	1	2	238
2446	8	1	1	1	236
2450	7	1	1	2	191
2451	7	0	0	1	187
2452	8	0	1	1	246
2454	7	0	0	2	424
2456	8	1	1	1	172
2457	8	0	1	1	310
2458	8	1	1	1	38
2459	8	1	0	99	188
2460	7	0	1	1	241
2461	8	1	1	1	12
2462	8	0	1	2	348
2463	7	0	0	2	67
2466	8	0	1	1	287
2467	8	0	1	1	179
2468	7	1	1	1	295
2470	8	1	0	2	80
2471	7	1	0	2	57
2473	8	1	1	2	66
2475	8	1	1	2	182
2476	8	1	1	2	97
2477	8	99	1	2	368
2478	8	0	0	2	46
2482	8	1	0	2	400
2483	7	1	1	1	422
2484	7	0	1	1	55
2485	7	0	1	1	401
2487	7	1	0	2	175
2488	8	1	1	2	422
2489	7	1	0	1	126
2492	7	0	0	2	253
2494	7	1	1	2	92
2495	7	0	1	2	39
2496	8	1	1	2	438
2497	8	1	1	2	434
2500	8	0	1	2	376
2501	8	0	0	1	324
2504	8	0	0	2	118
2507	8	0	0	1	195
2510	7	0	1	1	35
2513	7	1	0	2	9
2514	7	1	1	1	178
2515	8	1	0	2	285
2516	8	1	0	2	307
2518	7	0	0	1	273
2519	7	0	1	1	274
2522	7	0	0	2	414
2523	7	1	0	1	334
2524	7	1	1	1	142
2526	8	1	1	1	61
2527	7	1	1	2	117
2530	8	1	1	1	452
2535	8	1	0	1	188
2541	8	1	1	1	289
2542	8	1	0	1	35
2543	7	0	0	1	285
2544	7	0	1	2	423
2545	7	0	0	2	415
2546	8	1	1	2	447
2547	8	1	1	1	298
2549	7	1	1	1	103
2552	8	1	0	1	5
2553	7	0	1	1	18
2558	8	0	1	2	206
2560	8	0	1	1	268
2561	7	0	0	2	431
2562	8	0	0	2	117
2563	8	0	0	1	34
2564	7	1	1	1	161
2565	7	0	1	2	283
2566	8	1	1	2	34
2569	7	0	0	1	104
2574	8	1	0	2	57
2575	7	1	1	1	321
2576	8	0	0	2	176
2577	8	0	1	1	260
2578	8	1	0	2	109
2579	8	0	0	2	416
2580	7	1	0	99	114
2581	7	0	0	1	68
2584	8	1	1	2	252
2586	7	0	0	1	116
2589	8	1	0	1	6
2592	8	0	1	2	180
2593	7	0	1	2	141
2594	8	0	1	2	121
2595	8	1	0	1	400
2597	7	0	1	1	405
2600	8	1	0	1	126
2601	8	0	0	1	131
2602	8	1	1	2	84
2603	8	1	1	1	220
2606	8	0	0	2	416
2607	8	0	1	1	440
2609	7	1	0	2	285
2610	8	1	1	2	146
2611	7	1	0	2	57
2612	7	0	0	1	307
2613	7	1	1	1	252
2614	8	0	1	2	138
2616	7	1	0	2	132
2617	7	0	1	1	224
2620	8	0	1	2	335
2621	8	0	0	2	434
2622	7	0	0	2	285
2623	7	1	1	2	300
2624	8	0	0	2	434
2626	7	1	1	2	14
2627	8	0	1	1	33
2628	7	0	1	1	146
2629	8	1	1	2	237
2630	7	0	1	1	289
2632	8	1	1	1	297
2633	7	1	0	2	334
2636	7	0	0	2	109
2638	7	0	0	2	414
2640	8	1	1	2	159
2642	8	0	1	2	186
2647	7	0	0	1	335
2649	8	1	0	2	326
2650	8	0	1	2	110
2654	7	1	1	2	190
2655	7	1	0	1	285
2660	8	0	0	1	176
2661	8	0	0	1	157
2663	7	1	0	2	143
2665	8	1	1	1	395
2666	8	0	0	2	68
2667	8	0	1	2	402
2669	7	1	0	2	11
2671	8	0	1	1	197
2674	8	1	1	2	2
2675	7	1	0	2	176
2676	7	1	0	1	157
2677	8	1	0	1	6
2678	8	1	1	1	189
2680	7	1	1	2	71
2682	7	1	0	1	280
2686	7	0	1	2	352
2687	7	0	0	2	306
2688	7	0	0	1	439
2689	8	0	1	1	317
2691	8	0	0	2	104
2693	8	0	0	2	118
2695	8	1	1	2	16
2696	7	1	0	1	132
2697	7	0	1	2	353
2698	8	0	1	2	291
2699	7	0	0	2	100
3001	7	0	1	1	84
3003	8	1	1	1	86
3006	7	0	1	1	113
3007	8	0	0	2	362
3011	7	1	1	2	409
3012	7	1	0	1	104
3013	7	0	1	1	449
3014	8	1	0	2	448
3015	8	0	1	2	113
3016	8	0	1	2	3
3018	7	1	1	2	113
3020	7	1	0	1	285
3022	7	1	1	1	75
3023	7	0	0	1	431
3024	7	0	0	1	13
3025	7	1	1	2	265
3026	7	1	0	1	453
3027	8	1	1	1	406
3029	7	0	1	1	172
3030	7	1	0	2	17
3032	7	0	1	1	7
3033	7	0	1	1	136
3034	7	0	0	1	414
3037	7	1	0	1	453
3038	7	1	0	1	284
3040	7	1	1	1	166
3041	8	1	0	1	218
3042	7	0	0	2	98
3045	7	0	1	2	154
3046	7	0	1	2	180
3050	7	0	0	2	187
3051	7	1	1	1	243
3054	7	0	0	2	386
3056	8	1	0	1	415
3059	7	0	1	1	425
3062	7	1	0	1	104
3066	7	1	1	1	106
3067	7	1	0	2	448
3069	7	1	0	2	157
3070	7	0	0	2	394
3073	7	0	1	1	65
3074	8	0	1	1	249
3076	7	1	0	1	143
3077	8	1	0	1	415
3078	8	1	1	2	39
3080	7	1	0	2	62
3082	7	0	1	1	82
3083	7	0	1	1	52
3084	8	0	1	2	210
3085	7	1	1	2	77
3086	8	0	1	1	299
3087	7	1	0	1	400
3088	7	0	1	1	314
3089	8	0	0	1	295
3090	7	0	0	1	210
3091	8	1	1	1	101
3093	8	0	1	2	298
3095	7	1	0	1	143
3097	7	1	1	1	323
3098	8	1	1	1	14
3100	7	0	1	2	370
3103	7	1	0	1	400
3105	7	1	1	1	183
3108	8	0	1	1	96
3109	7	1	0	1	276
3110	8	1	1	1	410
3111	7	1	0	1	419
3112	7	0	0	1	210
3115	7	0	1	1	291
3116	7	1	1	1	383
3117	7	1	1	1	287
3119	7	1	1	2	67
3120	7	1	1	1	283
3121	8	0	0	1	449
3122	7	0	0	1	307
3123	7	1	1	1	152
3125	8	0	0	1	449
3126	7	0	1	1	396
3127	8	1	1	1	323
3128	7	1	0	2	131
3129	7	1	0	1	2
3130	7	0	1	1	310
3131	7	0	0	1	253
3132	7	0	1	2	288
3133	7	1	0	1	79
3134	7	0	1	2	97
3135	8	1	1	1	42
3136	8	1	1	2	324
3137	8	0	1	2	256
3139	7	1	1	1	76
3141	7	0	1	2	129
3144	7	1	0	2	158
3145	7	0	1	1	362
3146	7	0	0	1	452
3150	8	0	0	1	371
3152	7	0	1	1	186
3153	8	0	1	99	183
3155	8	1	0	1	400
3157	7	0	0	1	390
3158	7	1	1	2	451
3162	8	0	0	2	357
3163	7	0	1	1	361
3164	8	0	1	1	193
3165	8	1	1	1	391
3168	7	0	1	2	406
3169	7	1	1	2	219
3170	7	1	1	1	151
3171	7	1	0	1	114
3172	7	0	0	2	195
3174	7	1	0	2	415
3175	7	1	0	1	2
3177	7	1	0	2	144
3178	8	1	0	2	218
3179	7	0	1	1	372
3180	7	1	1	2	27
3182	7	1	0	1	419
3183	7	0	1	2	6
3184	8	0	1	2	106
3186	8	1	0	2	68
3188	7	0	0	1	98
3189	7	1	0	1	284
3190	7	1	1	1	5
3191	7	0	1	1	432
3196	7	1	0	1	144
3197	8	1	1	2	104
3198	7	0	0	1	175
3200	7	1	0	2	126
3201	7	1	0	1	177
3203	7	1	1	1	231
3204	7	1	0	2	175
3206	7	1	0	2	177
3207	7	0	1	1	157
3209	8	1	1	2	228
3212	8	0	0	1	46
3213	7	0	0	2	143
3214	8	0	1	2	266
3216	7	1	0	1	90
3217	7	0	0	2	98
3218	7	0	0	2	138
3220	8	0	1	1	408
3221	7	0	0	1	394
3223	8	0	0	1	171
3225	7	1	0	2	276
3226	7	1	1	2	33
3227	7	1	0	2	138
3228	7	1	1	1	189
3229	8	0	1	2	415
3232	7	0	0	2	107
3233	8	1	0	1	202
3234	8	0	1	1	70
3235	7	1	1	2	137
3236	7	1	0	2	17
3237	7	0	0	1	100
3238	8	1	1	2	67
3239	7	0	0	1	171
3240	7	1	0	1	294
3241	7	1	0	2	411
3244	7	0	0	1	175
3245	7	0	1	1	334
3247	8	0	0	1	195
3248	8	1	0	1	59
3253	8	1	1	2	320
3255	7	1	1	1	163
3256	7	0	0	1	195
3257	8	0	0	2	131
3259	7	0	1	1	442
3261	7	0	1	1	329
3262	7	0	1	1	99
3263	7	0	1	1	32
3264	7	0	0	2	104
3265	8	1	1	2	409
3266	8	0	1	2	419
3267	7	1	0	1	406
3268	7	1	1	2	98
3269	8	0	1	2	101
3270	7	1	1	1	19
3271	7	1	0	1	444
3274	8	1	0	2	35
3276	7	0	0	2	110
3278	7	0	0	2	415
3279	7	1	0	2	157
3282	8	0	1	1	116
3283	7	0	1	2	301
3285	7	0	0	2	390
3287	8	0	1	1	58
3288	7	0	0	2	103
3289	8	1	0	1	124
3290	7	0	0	2	171
3291	7	1	1	2	220
3293	7	1	1	1	32
3294	7	0	0	1	267
3298	7	1	0	2	62
3321	7	0	0	2	303
3329	7	1	1	1	434
3336	7	1	1	2	124
3338	7	0	0	1	273
3342	7	1	1	1	192
3347	8	0	1	1	352
3350	7	1	1	1	226
3357	7	1	0	1	277
3358	7	1	1	2	118
3360	8	0	0	1	362
3363	7	0	1	2	305
3364	8	0	0	2	406
3365	7	0	1	1	57
3367	8	0	0	1	109
3368	7	1	1	1	299
3371	7	1	0	1	175
3374	8	0	1	2	132
3376	8	0	0	2	176
3377	8	1	0	2	80
3378	8	0	1	2	52
3379	8	1	0	2	296
3380	7	0	1	1	419
3381	7	1	1	1	6
3382	8	0	1	1	288
3383	7	1	1	1	41
3384	7	1	1	1	139
3385	8	1	0	1	63
3386	7	0	0	1	307
3387	7	0	1	2	271
3388	8	0	1	2	172
3389	8	0	1	2	233
3392	7	1	0	1	177
3393	7	0	1	1	284
3395	7	0	0	1	306
3397	7	1	1	1	74
3398	7	0	1	1	188
3400	7	0	1	2	202
3401	7	0	1	2	90
3402	7	1	0	1	138
3404	7	0	0	2	100
3406	8	1	1	2	227
3408	7	1	1	2	301
3410	7	1	0	2	131
3411	8	0	1	2	389
3413	8	0	0	2	104
3414	7	0	1	1	421
3415	7	1	0	1	143
3417	7	1	1	1	402
3418	8	1	0	1	59
3419	7	1	1	1	35
3420	7	0	1	1	320
3422	7	0	0	2	110
3423	7	1	0	2	448
3424	7	1	0	1	9
3425	7	0	1	1	359
3426	7	0	1	2	244
3427	7	1	0	2	102
3432	7	0	1	1	450
3433	8	1	1	1	201
3434	7	0	1	1	263
3435	7	1	0	2	334
3436	8	1	0	1	450
3439	7	1	1	1	155
3440	8	1	0	99	5
3441	7	1	0	2	294
3443	7	1	1	1	206
3444	8	0	1	2	67
3446	8	1	0	2	180
3448	7	1	1	1	59
NA	8	0	1	99	207
NA	7	1	1	99	246
NA	7	99	0	99	206
NA	7	1	0	99	334
NA	7	1	0	99	102
NA	8	99	1	99	269
NA	8	1	0	99	411
NA	8	1	0	99	450
NA	8	1	0	99	63
NA	7	0	1	99	383
NA	7	0	1	99	184
NA	8	1	1	99	380
NA	7	1	0	99	411
NA	7	99	0	99	171
NA	7	1	1	99	346
NA	8	1	0	99	202
NA	8	0	1	99	108
NA	8	0	1	99	392
NA	8	0	0	99	295
NA	8	0	0	99	109
NA	8	0	1	99	161
NA	7	1	1	99	286
NA	7	1	1	99	343
NA	7	0	1	99	315
NA	7	0	0	99	13
NA	7	1	0	99	187
NA	7	1	1	99	12
NA	7	1	1	99	412
NA	7	1	1	99	454
NA	7	99	0	99	424
NA	7	0	1	99	159
NA	7	1	1	99	182
NA	7	1	0	99	415
NA	8	0	1	99	240
NA	8	0	0	99	171
NA	8	0	1	99	270
NA	8	0	1	99	327
NA	99	1	0	99	378
NA	7	1	0	99	277
